# Supplementary material for: Prathapanius fortis, a new genus and new species of Galerucinae from Ecuador (Coleoptera, Chrysomelidae)
Source: Zookeys. 2020 Sep 16;968:111–26. doi: 10.3897/zookeys.968.54228 (PMC7511477; doi:10.3897/zookeys.968.54228)
Supplement: XML Treatment for Prathapanius [file zookeys.968.54228-treatment1.xml]

<!DOCTYPE tp:taxon-treatment
  PUBLIC "-//TaxonX//DTD Taxonomic Treatment Publishing DTD v0 20100105//EN" "tax-treatment-NSO.dtd">
<tp:taxon-treatment xmlns:tp="http://www.plazi.org/taxpub"><tp:treatment-meta><kwd-group><label>Taxon classification</label><kwd><named-content xmlns:xlink="http://www.w3.org/1999/xlink" content-type="kingdom">Animalia</named-content></kwd><kwd><named-content xmlns:xlink="http://www.w3.org/1999/xlink" content-type="order">Coleoptera</named-content></kwd><kwd><named-content xmlns:xlink="http://www.w3.org/1999/xlink" content-type="family">Chrysomelidae</named-content></kwd></kwd-group><mixed-citation publication-type="journal"><person-group><name><surname>Viswajyothi</surname><given-names>Keezhpattillam</given-names></name><name><surname>Clark</surname><given-names>Shawn M.</given-names></name></person-group><article-title><italic><tp:taxon-name><tp:taxon-name-part taxon-name-part-type="genus" reg="Prathapanius">Prathapanius</tp:taxon-name-part> <tp:taxon-name-part taxon-name-part-type="species" reg="fortis">fortis</tp:taxon-name-part></tp:taxon-name></italic>, a new genus and new species of <tp:taxon-name><tp:taxon-name-part taxon-name-part-type="subfamily">Galerucinae</tp:taxon-name-part></tp:taxon-name> from Ecuador (<tp:taxon-name><tp:taxon-name-part taxon-name-part-type="order">Coleoptera</tp:taxon-name-part></tp:taxon-name>, <tp:taxon-name><tp:taxon-name-part taxon-name-part-type="family">Chrysomelidae</tp:taxon-name-part></tp:taxon-name>)</article-title><source>Zookeys</source><day>16</day><month>9</month><year>2020</year><volume>968</volume><fpage>111</fpage><lpage>126</lpage><pub-id pub-id-type="doi">10.3897/zookeys.968.54228</pub-id></mixed-citation></tp:treatment-meta><tp:nomenclature><tp:taxon-name><object-id xmlns:xlink="http://www.w3.org/1999/xlink" content-type="arpha" xlink:type="simple">2A6BA0DF-ED77-59C3-BC6C-7713AB1043C6</object-id>
            <tp:taxon-name-part taxon-name-part-type="genus" reg="Prathapanius">Prathapanius</tp:taxon-name-part>
            <object-id xmlns:xlink="http://www.w3.org/1999/xlink" content-type="zoobank" xlink:type="simple">http://zoobank.org/47D955A8-44F0-47DC-AD4D-8D89A98F0DC0</object-id>
          </tp:taxon-name><tp:taxon-authority>Viswajyothi &amp; Clark</tp:taxon-authority><tp:taxon-status xmlns:xlink="http://www.w3.org/1999/xlink" xlink:type="simple">gen. nov.</tp:taxon-status><xref ref-type="fig" rid="F1">Figs 1</xref><xref ref-type="fig" rid="F2">, 2</xref><xref ref-type="fig" rid="F3">, 3</xref><xref ref-type="fig" rid="F4">, 4</xref><xref ref-type="fig" rid="F5">, 5</xref><xref ref-type="fig" rid="F6">, 6</xref></tp:nomenclature><tp:treatment-sec sec-type="diagnosis" id="SECID0EGMAC"><title>Diagnosis.</title><p>This genus is easily recognized by the remarkable male characters. The front femora are enormously enlarged (Figs <xref ref-type="fig" rid="F1">1</xref>, <xref ref-type="fig" rid="F3">3</xref>, <xref ref-type="fig" rid="F4">4B</xref>), and each front trochanter is posteriorly produced to form a spine-like process (Figs <xref ref-type="fig" rid="F1">1B</xref>, <xref ref-type="fig" rid="F3">3A, B</xref>). These two features are not both present in any other known New World galerucine genus. Beyond the male characteristics, the genal space (distance from the eye to the base of exposed mandible) is extremely large (equal to about half the maximum diameter of the eye). This condition is also present in genera such as <italic><tp:taxon-name><tp:taxon-name-part taxon-name-part-type="genus" reg="Gynandrobrotica">Gynandrobrotica</tp:taxon-name-part></tp:taxon-name></italic> and <italic><tp:taxon-name><tp:taxon-name-part taxon-name-part-type="genus" reg="Isotes">Isotes</tp:taxon-name-part></tp:taxon-name></italic> Weise, but, unlike <italic><tp:taxon-name><tp:taxon-name-part taxon-name-part-type="genus" reg="Prathapanius">Prathapanius</tp:taxon-name-part></tp:taxon-name></italic>, they lack erect setae on the elytra.</p><fig id="F1" position="float" orientation="portrait"><object-id xmlns:xlink="http://www.w3.org/1999/xlink" content-type="doi" xlink:type="simple">10.3897/zookeys.968.54228.figure1</object-id><object-id xmlns:xlink="http://www.w3.org/1999/xlink" content-type="arpha" xlink:type="simple">A535DAA4-B49B-53D1-97D2-9F7B2757266A</object-id><label>Figure 1.</label><caption><p><italic><tp:taxon-name><tp:taxon-name-part taxon-name-part-type="genus" reg="Prathapanius">Prathapanius</tp:taxon-name-part> <tp:taxon-name-part taxon-name-part-type="species" reg="fortis">fortis</tp:taxon-name-part></tp:taxon-name></italic> sp. nov., holotype. <bold>A</bold> Dorsal aspect <bold>B</bold> ventral aspect <bold>C</bold> lateral aspect <bold>D</bold> anterior aspect.</p></caption><graphic xmlns:xlink="http://www.w3.org/1999/xlink" xlink:href="zookeys-968-111-g001.jpg" position="float" orientation="portrait" xlink:type="simple" id="oo_453183.jpg"><uri content-type="original_file" xlink:type="simple">https://binary.pensoft.net/fig/453183</uri></graphic></fig><p>Using the key to genera by <xref ref-type="bibr" rid="B19">Smith and Lawrence (1967)</xref>, this new genus would be identified as <italic><tp:taxon-name><tp:taxon-name-part taxon-name-part-type="genus" reg="Synbrotica">Synbrotica</tp:taxon-name-part></tp:taxon-name></italic> Bechyné (couplet 4), which is a junior synonym of <italic><tp:taxon-name><tp:taxon-name-part taxon-name-part-type="genus" reg="Isotes">Isotes</tp:taxon-name-part></tp:taxon-name></italic>. Similarly, in the key by <xref ref-type="bibr" rid="B2">Derunkov et al. (2015)</xref>, it would be identified as <italic><tp:taxon-name><tp:taxon-name-part taxon-name-part-type="genus" reg="Isotes">Isotes</tp:taxon-name-part></tp:taxon-name></italic> (couplet 4). In both instances, <italic><tp:taxon-name><tp:taxon-name-part taxon-name-part-type="genus" reg="Prathapanius">Prathapanius</tp:taxon-name-part></tp:taxon-name></italic> may be distinguished by above-mentioned characters.</p></tp:treatment-sec><tp:treatment-sec sec-type="description" id="SECID0E2PAC"><title>Description.</title><p>Body narrow, oblong (Fig. <xref ref-type="fig" rid="F1">1A</xref>). Antennal calli well developed, raised, convex, triangular, slightly longer than wide; antennal fossae slightly ventral to middle level of eyes (Fig. <xref ref-type="fig" rid="F2">2A</xref>); genal space large, equal to at least half maximum diameter of eye; antennae slender, filiform, uniformly setose throughout length; apical maxillary palpomere slender, much longer than broad. Pronotum lacking bead or fringe of setae along anterior margin; lateral margin carinate, slightly sinuate, with evenly spaced setae along entire length; posterior margin with bead in lateral portions, without bead mesally, with a few short setae, without well-developed setal fringe. Elytra with numerous well-separated, erect setae, somewhat arranged in longitudinal rows; humeral calli well developed; basal calli poorly developed, not delimited behind by depression; epipleuron parallel-sided in basal half, gradually, slightly narrowed in distal half, disappearing before apex (Fig. <xref ref-type="fig" rid="F2">2B</xref>). Procoxal cavities open behind; protrochanter of male with sharp, posterior projection (Figs <xref ref-type="fig" rid="F1">1B</xref>, <xref ref-type="fig" rid="F3">3A, B</xref>); profemur of male greatly enlarged (Figs <xref ref-type="fig" rid="F1">1</xref>, <xref ref-type="fig" rid="F3">3</xref>, <xref ref-type="fig" rid="F4">4B</xref>); metafemur of male enlarged, but not as much as profemur (Fig. <xref ref-type="fig" rid="F1">1B, C</xref>); all tibiae with dorsal ridge; tibial spur present in mesothoracic leg of male, in all legs of female; tarsal claws bifid, with inner appendage long and of nearly same thickness as outer appendage or slightly narrow (Fig. <xref ref-type="fig" rid="F4">4A</xref>); front and middle basitarsi with denser ventral setation than hind basitarsus. Apical margin of last abdominal ventrite lacking lobe or depression, slightly sinuate in male, evenly rounded in female (Fig. <xref ref-type="fig" rid="F6">6F</xref>). Median lobe of aedeagus with dorsal fin-like structure in basal third (Fig. <xref ref-type="fig" rid="F5">5A</xref>); basal spurs absent. Tegmen with fin-like structure, similar to that on median aedeagal lobe (Fig. <xref ref-type="fig" rid="F5">5E</xref>).</p><fig id="F2" position="float" orientation="portrait"><object-id xmlns:xlink="http://www.w3.org/1999/xlink" content-type="doi" xlink:type="simple">10.3897/zookeys.968.54228.figure2</object-id><object-id xmlns:xlink="http://www.w3.org/1999/xlink" content-type="arpha" xlink:type="simple">D4FBF7BB-0858-59F0-8092-C15109C443F2</object-id><label>Figure 2.</label><caption><p><italic><tp:taxon-name><tp:taxon-name-part taxon-name-part-type="genus" reg="Prathapanius">Prathapanius</tp:taxon-name-part> <tp:taxon-name-part taxon-name-part-type="species" reg="fortis">fortis</tp:taxon-name-part></tp:taxon-name></italic> sp. nov., holotype. <bold>A</bold> Anterior aspect, close up <bold>B</bold> epipleuron.</p></caption><graphic xmlns:xlink="http://www.w3.org/1999/xlink" xlink:href="zookeys-968-111-g002.jpg" position="float" orientation="portrait" xlink:type="simple" id="oo_453184.jpg"><uri content-type="original_file" xlink:type="simple">https://binary.pensoft.net/fig/453184</uri></graphic></fig></tp:treatment-sec><tp:treatment-sec sec-type="type species" id="SECID0ESCAE"><title>Type species.</title><p><italic><tp:taxon-name><tp:taxon-name-part taxon-name-part-type="genus" reg="Prathapanius">Prathapanius</tp:taxon-name-part> <tp:taxon-name-part taxon-name-part-type="species" reg="fortis">fortis</tp:taxon-name-part></tp:taxon-name></italic> Viswajyothi &amp; Clark, sp. nov.</p><fig id="F3" position="float" orientation="portrait"><object-id xmlns:xlink="http://www.w3.org/1999/xlink" content-type="doi" xlink:type="simple">10.3897/zookeys.968.54228.figure3</object-id><object-id xmlns:xlink="http://www.w3.org/1999/xlink" content-type="arpha" xlink:type="simple">E6FC2588-E362-55D3-B795-F0A485CA9873</object-id><label>Figure 3.</label><caption><p><italic><tp:taxon-name><tp:taxon-name-part taxon-name-part-type="genus" reg="Prathapanius">Prathapanius</tp:taxon-name-part> <tp:taxon-name-part taxon-name-part-type="species" reg="fortis">fortis</tp:taxon-name-part></tp:taxon-name></italic> sp. nov. <bold>A</bold> Holotype, arrow pointing to spine on front trochanter <bold>B</bold> paratype, arrow pointing to spine on front trochanter <bold>C</bold> paratype, arrow pointing to protibial ridges.</p></caption><graphic xmlns:xlink="http://www.w3.org/1999/xlink" xlink:href="zookeys-968-111-g003.jpg" position="float" orientation="portrait" xlink:type="simple" id="oo_453185.jpg"><uri content-type="original_file" xlink:type="simple">https://binary.pensoft.net/fig/453185</uri></graphic></fig></tp:treatment-sec><tp:treatment-sec sec-type="etymology" id="SECID0EBEAE"><title>Etymology.</title><p>The name of this new genus honors K. D. Prathapan, renowned chrysomelid systematist and advisor to the senior author. The enormous front femora of the males are comparable to the strong personality and scientific prowess of Dr Prathapan. The genus name should be treated as a masculine noun.</p><fig id="F4" position="float" orientation="portrait"><object-id xmlns:xlink="http://www.w3.org/1999/xlink" content-type="doi" xlink:type="simple">10.3897/zookeys.968.54228.figure4</object-id><object-id xmlns:xlink="http://www.w3.org/1999/xlink" content-type="arpha" xlink:type="simple">0587A36D-DCA4-5040-8407-EEA8C802A938</object-id><label>Figure 4.</label><caption><p><italic><tp:taxon-name><tp:taxon-name-part taxon-name-part-type="genus" reg="Prathapanius">Prathapanius</tp:taxon-name-part> <tp:taxon-name-part taxon-name-part-type="species" reg="fortis">fortis</tp:taxon-name-part></tp:taxon-name></italic> sp. nov., paratypes. <bold>A</bold> Bifid claws <bold>B</bold> male, prothoracic leg and maxillary palpi <bold>C</bold> female, dorsal aspect <bold>D</bold> female, ventral aspect.</p></caption><graphic xmlns:xlink="http://www.w3.org/1999/xlink" xlink:href="zookeys-968-111-g004.jpg" position="float" orientation="portrait" xlink:type="simple" id="oo_453186.jpg"><uri content-type="original_file" xlink:type="simple">https://binary.pensoft.net/fig/453186</uri></graphic></fig></tp:treatment-sec><tp:treatment-sec sec-type="comments" id="SECID0EGFAE"><title>Comments.</title><p>This genus clearly belongs in the galerucine section Diabroticites (<tp:taxon-name><tp:taxon-name-part taxon-name-part-type="tribe">Luperini</tp:taxon-name-part></tp:taxon-name>, <tp:taxon-name><tp:taxon-name-part taxon-name-part-type="subtribe">Diabroticina</tp:taxon-name-part></tp:taxon-name>), as evidenced by the absence of basal spurs on the aedeagus, the absence of a rectangular lobe at the apex of the male abdomen, and the presence of bifid tarsal claws. However, the relationships within this section are debatable. The short setae along the lateral margin of the pronotum, as well as the longer setae on the elytral disc, suggest a relationship to <italic><tp:taxon-name><tp:taxon-name-part taxon-name-part-type="genus" reg="Acalymma">Acalymma</tp:taxon-name-part></tp:taxon-name></italic> Barber and <italic><tp:taxon-name><tp:taxon-name-part taxon-name-part-type="genus" reg="Zischkaita">Zischkaita</tp:taxon-name-part></tp:taxon-name></italic> Bechyné. However, these genera have short genae. The large genae of <italic><tp:taxon-name><tp:taxon-name-part taxon-name-part-type="genus" reg="Prathapanius">Prathapanius</tp:taxon-name-part></tp:taxon-name></italic> suggest a relationship with <italic><tp:taxon-name><tp:taxon-name-part taxon-name-part-type="genus" reg="Isotes">Isotes</tp:taxon-name-part></tp:taxon-name></italic>. This is reinforced by the fact that some (but not all) species of <italic><tp:taxon-name><tp:taxon-name-part taxon-name-part-type="genus" reg="Isotes">Isotes</tp:taxon-name-part></tp:taxon-name></italic> have a small keel on the aedeagus, although not nearly as large as the dorsal fin of <italic><tp:taxon-name><tp:taxon-name-part taxon-name-part-type="genus" reg="Prathapanius">Prathapanius</tp:taxon-name-part></tp:taxon-name></italic> (<xref ref-type="bibr" rid="B16">Rodrigues and Mermudes 2015</xref>). However, <italic><tp:taxon-name><tp:taxon-name-part taxon-name-part-type="genus" reg="Isotes">Isotes</tp:taxon-name-part></tp:taxon-name></italic> lacks the above-mentioned elytral setae. As already mentioned, the remarkable features of the male legs and genitalia of <italic><tp:taxon-name><tp:taxon-name-part taxon-name-part-type="genus" reg="Prathapanius">Prathapanius</tp:taxon-name-part></tp:taxon-name></italic> are unlike any other known genus of Neotropical <tp:taxon-name><tp:taxon-name-part taxon-name-part-type="subfamily">Galerucinae</tp:taxon-name-part></tp:taxon-name>.</p><fig id="F5" position="float" orientation="portrait"><object-id xmlns:xlink="http://www.w3.org/1999/xlink" content-type="doi" xlink:type="simple">10.3897/zookeys.968.54228.figure5</object-id><object-id xmlns:xlink="http://www.w3.org/1999/xlink" content-type="arpha" xlink:type="simple">8CBE6D73-8622-5189-891F-7F0B9E16D2F0</object-id><label>Figure 5.</label><caption><p><italic><tp:taxon-name><tp:taxon-name-part taxon-name-part-type="genus" reg="Prathapanius">Prathapanius</tp:taxon-name-part> <tp:taxon-name-part taxon-name-part-type="species" reg="fortis">fortis</tp:taxon-name-part></tp:taxon-name></italic> sp. nov., paratype. <bold>A</bold> Median lobe of aedeagus, lateral aspect <bold>B</bold> median lobe of aedeagus, dorsal aspect <bold>C</bold> median lobe of aedeagus, ventral aspect <bold>D</bold> tegmen, dorsal aspect <bold>E</bold> tegmen, lateral aspect, <bold>x</bold> = ventral carina on either side of depression, <bold>y</bold> = fin-like structure.</p></caption><graphic xmlns:xlink="http://www.w3.org/1999/xlink" xlink:href="zookeys-968-111-g005.jpg" position="float" orientation="portrait" xlink:type="simple" id="oo_453187.jpg"><uri content-type="original_file" xlink:type="simple">https://binary.pensoft.net/fig/453187</uri></graphic></fig><p>This new genus currently includes a single species. However, future investigation may prove that <italic><tp:taxon-name><tp:taxon-name-part taxon-name-part-type="genus" reg="Zischkaita">Zischkaita</tp:taxon-name-part> <tp:taxon-name-part taxon-name-part-type="species" reg="serrana">serrana</tp:taxon-name-part></tp:taxon-name></italic> Moura also belongs here, although it is a much less slender beetle. The male front legs of <italic><tp:taxon-name><tp:taxon-name-part taxon-name-part-type="genus" reg="Zischkaita">Z.</tp:taxon-name-part> <tp:taxon-name-part taxon-name-part-type="species" reg="serrana">serrana</tp:taxon-name-part></tp:taxon-name></italic> exhibit modifications very similar to those of <italic><tp:taxon-name><tp:taxon-name-part taxon-name-part-type="genus" reg="Prathapanius">Prathapanius</tp:taxon-name-part></tp:taxon-name></italic>, except that the femoral enlargement is not nearly as dramatic (<xref ref-type="bibr" rid="B10">Moura 2003</xref>). The original description of <italic><tp:taxon-name><tp:taxon-name-part taxon-name-part-type="genus" reg="Zischkaita">Z.</tp:taxon-name-part> <tp:taxon-name-part taxon-name-part-type="species" reg="serrana">serrana</tp:taxon-name-part></tp:taxon-name></italic> does not mention the genal length or genitalia, and we have not examined specimens.</p><fig id="F6" position="float" orientation="portrait"><object-id xmlns:xlink="http://www.w3.org/1999/xlink" content-type="doi" xlink:type="simple">10.3897/zookeys.968.54228.figure6</object-id><object-id xmlns:xlink="http://www.w3.org/1999/xlink" content-type="arpha" xlink:type="simple">8C035DD9-7174-59FE-B0B3-C7C6C02F39BA</object-id><label>Figure 6.</label><caption><p><italic><tp:taxon-name><tp:taxon-name-part taxon-name-part-type="genus" reg="Prathapanius">Prathapanius</tp:taxon-name-part> <tp:taxon-name-part taxon-name-part-type="species" reg="fortis">fortis</tp:taxon-name-part></tp:taxon-name></italic> sp. nov., paratype. <bold>A</bold> Female genitalia <bold>B</bold> spermatheca <bold>C</bold> vaginal palpi <bold>D</bold> tignum <bold>E</bold> bursa copulatrix <bold>F</bold> fifth female ventrite.</p></caption><graphic xmlns:xlink="http://www.w3.org/1999/xlink" xlink:href="zookeys-968-111-g006.jpg" position="float" orientation="portrait" xlink:type="simple" id="oo_453188.jpg"><uri content-type="original_file" xlink:type="simple">https://binary.pensoft.net/fig/453188</uri></graphic></fig></tp:treatment-sec><ref-list><ref id="B19"><mixed-citation xmlns:xlink="http://www.w3.org/1999/xlink" xlink:type="simple"><person-group><name name-style="western"><surname>Smith</surname><given-names>RF</given-names></name><name name-style="western"><surname>Lawrence</surname><given-names>JF</given-names></name></person-group> (<year>1967</year>) <article-title>Clarification of the status of the type specimens of Diabroticites (<tp:taxon-name><tp:taxon-name-part taxon-name-part-type="order">Coleoptera</tp:taxon-name-part></tp:taxon-name>, <tp:taxon-name><tp:taxon-name-part taxon-name-part-type="family">Chrysomelidae</tp:taxon-name-part></tp:taxon-name>, <tp:taxon-name><tp:taxon-name-part taxon-name-part-type="subfamily">Galerucinae</tp:taxon-name-part></tp:taxon-name>).</article-title><source>University of California Publications in Entomology</source><volume>45</volume>: <fpage>1</fpage>–<lpage>174</lpage>.</mixed-citation></ref><ref id="B2"><mixed-citation xmlns:xlink="http://www.w3.org/1999/xlink" xlink:type="simple"><person-group><name name-style="western"><surname>Derunkov</surname><given-names>A</given-names></name><name name-style="western"><surname>Prado</surname><given-names>LR</given-names></name><name name-style="western"><surname>Tishechkin</surname><given-names>AK</given-names></name><name name-style="western"><surname>Konstantinov</surname><given-names>AS</given-names></name></person-group> (<year>2015</year>) <article-title>New species of <italic><tp:taxon-name><tp:taxon-name-part taxon-name-part-type="genus">Diabrotica</tp:taxon-name-part></tp:taxon-name></italic> Chevrolat (<tp:taxon-name><tp:taxon-name-part taxon-name-part-type="order">Coleoptera</tp:taxon-name-part></tp:taxon-name>: <tp:taxon-name><tp:taxon-name-part taxon-name-part-type="family">Chrysomelidae</tp:taxon-name-part></tp:taxon-name>: <tp:taxon-name><tp:taxon-name-part taxon-name-part-type="subfamily">Galerucinae</tp:taxon-name-part></tp:taxon-name>) and a key to <italic><tp:taxon-name><tp:taxon-name-part taxon-name-part-type="genus">Diabrotica</tp:taxon-name-part></tp:taxon-name></italic> and related genera: results of a synopsis of North and Central American <italic><tp:taxon-name><tp:taxon-name-part taxon-name-part-type="genus">Diabrotica</tp:taxon-name-part></tp:taxon-name></italic> species.</article-title><source>Journal of Insect Biodiversity</source><volume>3</volume>(<issue>2</issue>): <fpage>1</fpage>–<lpage>55</lpage>. <ext-link xlink:type="simple" ext-link-type="doi" xlink:href="10.12976/jib/2015.3.2">https://doi.org/10.12976/jib/2015.3.2</ext-link></mixed-citation></ref><ref id="B16"><mixed-citation xmlns:xlink="http://www.w3.org/1999/xlink" xlink:type="simple"><person-group><name name-style="western"><surname>Rodrigues</surname><given-names>JMS</given-names></name><name name-style="western"><surname>Mermudes</surname><given-names>JRM</given-names></name></person-group> (<year>2015</year>) <article-title>Comparative morphology of the type-species of <italic><tp:taxon-name><tp:taxon-name-part taxon-name-part-type="genus">Isotes</tp:taxon-name-part></tp:taxon-name></italic> and <italic><tp:taxon-name><tp:taxon-name-part taxon-name-part-type="genus">Synbrotica</tp:taxon-name-part></tp:taxon-name></italic> (<tp:taxon-name><tp:taxon-name-part taxon-name-part-type="order">Coleoptera</tp:taxon-name-part></tp:taxon-name>, <tp:taxon-name><tp:taxon-name-part taxon-name-part-type="family">Chrysomelidae</tp:taxon-name-part></tp:taxon-name>, <tp:taxon-name><tp:taxon-name-part taxon-name-part-type="subfamily">Galerucinae</tp:taxon-name-part></tp:taxon-name>), with a new synonymy of species.</article-title><source>Iheringia, Série Zoologia</source><volume>105</volume>(<issue>4</issue>): <fpage>439</fpage>–<lpage>452</lpage>. <ext-link xlink:type="simple" ext-link-type="doi" xlink:href="10.1590/1678-476620151054439452">https://doi.org/10.1590/1678-476620151054439452</ext-link></mixed-citation></ref><ref id="B10"><mixed-citation xmlns:xlink="http://www.w3.org/1999/xlink" xlink:type="simple"><person-group><name name-style="western"><surname>Moura</surname><given-names>L</given-names></name></person-group> (<year>2003</year>) <article-title>Nova espécie de <italic><tp:taxon-name><tp:taxon-name-part taxon-name-part-type="genus">Zischkaita</tp:taxon-name-part></tp:taxon-name></italic> Bechyné e notas taxonômicas em <tp:taxon-name><tp:taxon-name-part taxon-name-part-type="tribe">Galerucini</tp:taxon-name-part></tp:taxon-name> (<tp:taxon-name><tp:taxon-name-part taxon-name-part-type="order">Coleoptera</tp:taxon-name-part></tp:taxon-name>, <tp:taxon-name><tp:taxon-name-part taxon-name-part-type="family">Chrysomelidae</tp:taxon-name-part></tp:taxon-name>, <tp:taxon-name><tp:taxon-name-part taxon-name-part-type="subfamily">Galerucinae</tp:taxon-name-part></tp:taxon-name>).</article-title><source>Revista Brasileira de Zoologia</source><volume>20</volume>(<issue>4</issue>): <fpage>643</fpage>–<lpage>645</lpage>. <ext-link xlink:type="simple" ext-link-type="doi" xlink:href="10.1590/S0101-81752003000400014">https://doi.org/10.1590/S0101-81752003000400014</ext-link></mixed-citation></ref></ref-list></tp:taxon-treatment>
