# Supplementary material for: Prathapanius fortis, a new genus and new species of Galerucinae from Ecuador (Coleoptera, Chrysomelidae)
Source: Zookeys. 2020 Sep 16;968:111–26. doi: 10.3897/zookeys.968.54228 (PMC7511477; doi:10.3897/zookeys.968.54228)
Supplement: XML Treatment for Prathapanius fortis [file zookeys.968.54228-treatment2.xml]

<!DOCTYPE tp:taxon-treatment
  PUBLIC "-//TaxonX//DTD Taxonomic Treatment Publishing DTD v0 20100105//EN" "tax-treatment-NSO.dtd">
<tp:taxon-treatment xmlns:tp="http://www.plazi.org/taxpub"><tp:treatment-meta><kwd-group><label>Taxon classification</label><kwd><named-content xmlns:xlink="http://www.w3.org/1999/xlink" content-type="kingdom">Animalia</named-content></kwd><kwd><named-content xmlns:xlink="http://www.w3.org/1999/xlink" content-type="order">Coleoptera</named-content></kwd><kwd><named-content xmlns:xlink="http://www.w3.org/1999/xlink" content-type="family">Chrysomelidae</named-content></kwd></kwd-group><mixed-citation publication-type="journal"><person-group><name><surname>Viswajyothi</surname><given-names>Keezhpattillam</given-names></name><name><surname>Clark</surname><given-names>Shawn M.</given-names></name></person-group><article-title><italic><tp:taxon-name><tp:taxon-name-part taxon-name-part-type="genus" reg="Prathapanius">Prathapanius</tp:taxon-name-part> <tp:taxon-name-part taxon-name-part-type="species" reg="fortis">fortis</tp:taxon-name-part></tp:taxon-name></italic>, a new genus and new species of <tp:taxon-name><tp:taxon-name-part taxon-name-part-type="subfamily">Galerucinae</tp:taxon-name-part></tp:taxon-name> from Ecuador (<tp:taxon-name><tp:taxon-name-part taxon-name-part-type="order">Coleoptera</tp:taxon-name-part></tp:taxon-name>, <tp:taxon-name><tp:taxon-name-part taxon-name-part-type="family">Chrysomelidae</tp:taxon-name-part></tp:taxon-name>)</article-title><source>Zookeys</source><day>16</day><month>9</month><year>2020</year><volume>968</volume><fpage>111</fpage><lpage>126</lpage><pub-id pub-id-type="doi">10.3897/zookeys.968.54228</pub-id></mixed-citation></tp:treatment-meta><tp:nomenclature><tp:taxon-name><object-id xmlns:xlink="http://www.w3.org/1999/xlink" content-type="arpha" xlink:type="simple">E28EEAAF-A969-5AF4-907A-7B77D9DB18E4</object-id>
            <tp:taxon-name-part taxon-name-part-type="genus" reg="Prathapanius">Prathapanius</tp:taxon-name-part>
            <tp:taxon-name-part taxon-name-part-type="species" reg="fortis">fortis</tp:taxon-name-part>
            <object-id xmlns:xlink="http://www.w3.org/1999/xlink" content-type="zoobank" xlink:type="simple">http://zoobank.org/23E4C884-A7A3-4E17-9CF8-25EC1FC85D2D</object-id>
          </tp:taxon-name><tp:taxon-authority>Viswajyothi &amp; Clark</tp:taxon-authority><tp:taxon-status xmlns:xlink="http://www.w3.org/1999/xlink" xlink:type="simple">sp. nov.</tp:taxon-status><xref ref-type="fig" rid="F1">Figs 1</xref><xref ref-type="fig" rid="F2">, 2</xref><xref ref-type="fig" rid="F3">, 3</xref><xref ref-type="fig" rid="F4">, 4</xref><xref ref-type="fig" rid="F5">, 5</xref><xref ref-type="fig" rid="F6">, 6</xref></tp:nomenclature><tp:treatment-sec sec-type="description" id="SECID0EQNAE"><title>Description of holotype (male).</title><p>Body narrow, oblong, 5.1 mm long, 1.6 mm wide (Fig. <xref ref-type="fig" rid="F1">1A–C</xref>). Surface shiny. Head, venter, antennae, and legs bicolored; pronotum entirely pale; elytra black with lateral areas pale. Numerous semi-erect setae present on elytra. Prothoracic legs greatly modified (Figs <xref ref-type="fig" rid="F1">1</xref>, <xref ref-type="fig" rid="F3">3</xref>, <xref ref-type="fig" rid="F4">4B</xref>).</p><p><bold><italic>Vertex</italic></bold> black; antennal calli, frontal ridge, and anterofrontal region entirely pale (Figs <xref ref-type="fig" rid="F1">1D</xref>, <xref ref-type="fig" rid="F2">2A</xref>); area behind eyes transitioning from pale yellow to brown to black. Vertex glabrous, impunctate, shiny; coronal suture deep anteriorly, continuing as shallow, narrow, distinct suture posteriorly. Eyes oval, 1.2 times as long as wide, finely faceted, narrowly separated from antennal fossae; interocular distance, in anterior aspect, equal to almost half diameter of head across eyes. Antennal calli glabrous, well developed, raised above level of vertex and frontal ridge when observed in lateral aspect, distinctly convex, triangular, slightly longer than wide, broadly contiguous with each other along meson, vaguely extending to posterior third of antennal fossae, attaining less distinct frontal ridge; midfrontal sulcus narrow, distinct; supracallinal sulcus indistinct, represented by shallow, wide depression. Orbit distinct, 0.3 times as wide as antennal calli; orbital sulcus obsolete, with several small setae nearby; supraorbital sulcus distinct; supraorbital pore distinct, with long seta, with a few smaller setae nearby. Antennal fossae oval, extending from near middle level of eye to near lower fourth of eye; fossal diameter equal to 3.5 times distance between eye and fossa, 1.8 times distance between fossae. Frontal ridge narrow, poorly developed, not separating antennal calli, fusing with antennal calli slightly above mid-level of antennal calli; anterofrontal ridge narrow, obsolete, depressed to flat, with rather long setae; frontoclypeal suture brown, with transverse row of setae. Clypeus pale, slightly wider than labrum, almost as wide as distance between lateral margins of antennal fossae. Gena glabrous, very large, with distance from edge of eye to base of exposed mandible equal to almost half maximum diameter of eye (Figs <xref ref-type="fig" rid="F1">1D</xref>, <xref ref-type="fig" rid="F2">2A</xref>, <xref ref-type="fig" rid="F3">3B, C</xref>); postgena with sparse, long setae.</p><p><bold><italic>Antennae</italic></bold> slender, filiform, extending to about middle of elytra, entirely covered with short setae, with a few longer setae present. Basal antennomere entirely pale yellow; second and third antennomeres pale yellow ventrally, dark brown dorsally; fourth through eleventh antennomeres dark brown. First antennomere widest, inflated, club-shaped; length ratios of antennomeres (comparisons to antennomere 1): 1.0, 0.5, 1.0, 1.3, 1.1, 1.0, 0.8, 0.8, 0.8, 0.7, 0.8; length to width ratios: 2.5, 2.5, 5.0, 7.0, 5.5, 5.5, 5.5, 4.5, 4.0, 4.0, 4.5; distal conical portion of eleventh antennomere separated by shallow groove, giving false appearance of additional antennomere.</p><p><bold><italic>Labrum</italic></bold> semicircular, nearly twice as wide as long, with anterior margin almost entire; color brownish black; six setae present, arranged in transverse row, three on either side of middle, arising from basal third of labrum, extending slightly beyond distal margin; distal margin with a few additional, minute setae, arranged in transverse row. Mandibles brown, tridentate, slightly exposed beyond edges of labrum in anterior aspect. Maxillary palpi pale, slender, with setae arising laterally; penultimate palpomere more setose than others, largest in length and width (Figs <xref ref-type="fig" rid="F1">1D</xref>, <xref ref-type="fig" rid="F4">4B</xref>); apical palpomere slender, conical. Labial palpi short, pale; gula pale.</p><p><bold><italic>Pronotum</italic></bold> entirely pale; shape nearly quadrate, slightly wider just anterior to middle, with slightly sinuate lateral margins; greatest width 1.3 times more than that of head across eyes; surface glabrous, shiny, alutaceous, obsoletely punctate, with scattered punctures on disc visible only on close examination; distinct mesal depression present in basal half; lateral bead equipped with short setae along entire length; anterolateral seta-bearing pore obtusely angulate; posterolateral seta-bearing pore acutely angulate. Scutellum black, glabrous, impunctate, shiny, with alutaceous microsculpture.</p><p><bold><italic>Elytra</italic></bold> black, with lateral areas and epipleura uniformly pale (Fig. <xref ref-type="fig" rid="F1">1A, C</xref>). Length 3.9 mm; width across humeri 1.3 times as great as maximum width of pronotum. Humeri well developed; basal calli poorly developed, not delimited behind by depression. Discal surface alutaceous, with distinct rows of slightly posteriorly inclined setae; punctures indistinct. Epipleura oblique, slanting ventromesally from epipleural fold towards body; sides parallel in basal half, gradually, slightly narrowed in distal half, disappearing before apex (Figs <xref ref-type="fig" rid="F1">1C</xref>, <xref ref-type="fig" rid="F2">2B</xref>).</p><p><bold><italic>Ventral</italic></bold> areas of prothorax pale, glabrous (Figs <xref ref-type="fig" rid="F1">1B</xref>, <xref ref-type="fig" rid="F3">3A</xref>); distance from procoxa to anterior edge of thorax subequal to length of second antennomere; anterior margin with fringe of long setae; posterior prosternal process narrow, short, not separating coxae; procoxal cavities open behind. Mesothorax pale yellow to brown; setation of mesepimeron and mesepisternum dense, similar to that of metepisternum and lateral portion of metasternum; mesosternum nearly glabrous. Metathorax pale yellow to brown; length about equal to combined lengths of first and second abdominal ventrites; pubescence dense on episternum and lateral areas of sternum, slightly sparser and longer in mesal area of sternum. Abdomen brownish black; pubescence composed of long setae, mostly evenly distributed, although distinctly denser on terminal ventrite; fifth ventrite longer than fourth ventrite, shorter than third and fourth ventrites combined; last ventrite slightly sinuate along posterior margin, without depression or distinct lobe.</p><p><bold><italic>Legs</italic></bold> mostly pale (Fig. <xref ref-type="fig" rid="F1">1C</xref>); coxae and trochanters entirely pale; femora pale with brownish black dorsal area extending from basal fourth to apex in front leg, from basal half to apex in middle and hind legs; tibiae yellow, with dorsal area darker brown; tarsi dark brown. All femora covered with setae, which are short and denser dorsally, longer and sparser ventrally and ventrolaterally; all tibiae with dorsal ridge; third tarsomere of all legs shorter than first, second, or terminal tarsomere (Fig. <xref ref-type="fig" rid="F4">4B</xref>); terminal tarsomere of all legs more slender than first, second, or third tarsomeres, nearly twice as long as third tarsomere; tarsal claws bifid; inner appendages of all claws converging towards each other, diverging away from outer appendages, as slender as outer appendages or slightly narrower, 0.6 times as long as outer appendages (Fig. <xref ref-type="fig" rid="F4">4A</xref>). Prothoracic legs with distal setae of femora, tibiae, and tarsomeres longer in comparison with those of middle and hind legs (Fig. <xref ref-type="fig" rid="F3">3B</xref>); procoxae prominent, subconical (Figs <xref ref-type="fig" rid="F1">1B</xref>, <xref ref-type="fig" rid="F3">3A, B</xref>), with patches of medium sized setae; protrochanter with sharp, spine-like, posterior projection; profemur spindle-shaped, greatly inflated (Figs <xref ref-type="fig" rid="F1">1</xref>, <xref ref-type="fig" rid="F3">3</xref>, <xref ref-type="fig" rid="F4">4B</xref>), uniformly covered by subappressed setae that are longer ventrally than dorsally; protibiae flattened and broadened in distal fourth, with two distinct, brown carinae facing femur in distal fifth, apically forming lateral projections (Fig. <xref ref-type="fig" rid="F3">3C</xref>); protibial setae denser and longer than those of femora; tibial spur absent; basitarsus short, cylindrical, twice as long as wide, almost as long as second tarsomere, distinctly wider than second tarsomere; second tarsomere conical; basitarsal setae forming ventral adhesive pad. Mesocoxae shiny, globular, slightly pubescent, narrowly separated from each other by pale mesosternal process; mesotrochanters pale, concolorous with femora; mesofemora slender; mesotibiae densely covered with short setae, darker than femora, darker dorsally than ventrally; tibial spur present, tiny, more or less hidden among nearby setae; basitarsus thicker and 1.5 times longer than second tarsomere; basitarsal setae forming ventral adhesive pad. Metacoxae transverse; metatrochanters pale, concolorous with femora; metafemora enlarged, but much more slender than profemora; metatibiae thicker in distal two-thirds than in basal third, with setae shorter on surface opposing (ventral to) femur than on opposite (dorsal) surface, with setae longer in distal half than basal half; tibial spur absent; hind basitarsus about as wide as and twice as long as second tarsomere.</p><p>Median lobe of aedeagus (dorsal aspect) broad in distal tenth, shallowly incised at distal tenth, gradually narrowing from behind incisure to near mid-length (at mid-length, 0.6 times maximum width), slightly broadening from mid-length towards base; apex truncate in dorsal aspect, with small, median, knob-like projection (Fig. <xref ref-type="fig" rid="F5">5B</xref>); orificial surface between lateral incisures, with triangular depression, bordered by distinct lateral carina; in lateral aspect, median lobe strongly bent near middle (Fig. <xref ref-type="fig" rid="F5">5A</xref>); basal third dorsally expanded to form thin, semicircular, fin-like structure (Fig. <xref ref-type="fig" rid="F5">5A</xref>); in ventral aspect, median lobe with long, distinct channel extending from median bend to distal tenth, laterally bordered by distinct carina (Fig. <xref ref-type="fig" rid="F5">5A, C</xref>); basal opening ventral, occupying basal third of median lobe length, almost three-fourths as long as dorsal fin. Tegmen with two slender, curved, lateral arms beginning at distal fourth, forming circle in dorsal aspect (Fig. <xref ref-type="fig" rid="F5">5D</xref>); basal stem ventrally with fin-like structure, 0.4 times wider than long, similar to fin on median lobe (Fig. <xref ref-type="fig" rid="F5">5E</xref>).</p></tp:treatment-sec><tp:treatment-sec sec-type="variation" id="SECID0EJTAE"><title>Variation.</title><p>The body varies from 4.8 to 5.6 mm long. The head may be almost entirely pale, with only a small brown marking on the posteromedial area of the vertex. This varies to an almost entirely black head, with only parts of the antennal calli and anterofrontal region pale. In some specimens, the region below the eyes and the antennal fossae are pale, while the frontal ridge and anterofrontal ridge are brownish black. In others, the frontal ridge is pale, the antennal calli and the entire area beyond the eyes and antennal fossae are brown, while the rest of the head is black. In some specimens, the dorsal surface of basal antennomere is distally or entirely brown. Rather than entirely pale, the pronotum may have a brownish black, irregularly shaped macula (Fig. <xref ref-type="fig" rid="F4">4C</xref>). The ventral areas of prothorax may be partially black (Fig. <xref ref-type="fig" rid="F4">4D</xref>). The venter of some specimens is entirely pale yellow, while that of others is largely brownish but with the area immediately anterior to each mesocoxa and the posterior margin of the abdominal ventrites paler (Figs <xref ref-type="fig" rid="F1">1B</xref>, <xref ref-type="fig" rid="F4">4D</xref>). Apparently, the elytral setae are easily abraded, and they are therefore not abundantly present in some specimens.</p></tp:treatment-sec><tp:treatment-sec sec-type="Female" id="SECID0E6TAE"><title>Female.</title><p>Although lacking the odd modifications of the legs, females are much like males. The antennomere length ratios are 1.0, 0.6, 1.0, 1.5, 1.1, 1.1, 1.0, 0.8, 0.8, 0.8, and 1.0. The length to width ratios are 2.5, 2.3, 3.0, 5.5, 4.3, 4.3, 3.8, 3.0, 3.0, 3.0, and 3.8. The female pronotum is almost evenly convex, but, upon close examination, two semicircular, very shallow depressions are noticeable, one on either side of the meson, near the mid-length of the disc. The front trochanter lacks a spine; the front femora are not unusually enlarged, but instead are more slender than the hind femora and only slightly broader than the middle femora; the pro- and metatibiae are similar to those of the middle legs; and the hind femora are not abnormally enlarged. Tiny tibial spurs are present on all legs (on only the middle legs of males). In the front legs of females, the basitarsus is slightly longer than and about as wide as the second tarsomere. In the middle legs, the basitarsus is 1.5 times longer than and the same width as the second tarsomere. The tarsal setation is the same in all three pairs of legs, the basitarsi of the front and middle legs are lacking adhesive pads. The posterior margin of last ventrite is entire (Fig. <xref ref-type="fig" rid="F6">6F</xref>).</p></tp:treatment-sec><tp:treatment-sec sec-type="Female genitalia" id="SECID0EJUAE"><title>Female genitalia.</title><p>The bursa copulatrix is adorned with a carina and sclerotized patches (Fig. <xref ref-type="fig" rid="F6">6E</xref>). The spermatheca is bent distally, without distinct separation of the receptacle and pump (Fig. <xref ref-type="fig" rid="F6">6A, B</xref>); the maximum width is 0.04 mm. The vaginal palpi are bifurcate in the distal third (Fig. <xref ref-type="fig" rid="F6">6C</xref>), setose apically, widest basally and apically, and with a maximum width of 0.08 mm. The tignum is 1.18 mm long; the distal half has a membranous expansion, bearing setae (Fig. <xref ref-type="fig" rid="F6">6D</xref>).</p></tp:treatment-sec><tp:treatment-sec sec-type="Holotype" id="SECID0E6UAE"><title>Holotype.</title><p>“Ecuador:GuayasProv. \ Salanguillo 90 m. \ 19 FEB 1987 \ K. A. Johnson colr.” [<named-content xmlns:xlink="http://www.w3.org/1999/xlink" content-type="dwc:verbatimCoordinates" xlink:type="simple"><named-content content-type="geo-json" specific-use="{&#34;type&#34;:&#34;Point&#34;,&#34;coordinates&#34;:[-80.566667,-1.966667]}" id="NCID0EIVAE" xlink:type="simple">1°58'S, 80°34'W</named-content></named-content>, coordinates estimated, not included on label] (male, <named-content xmlns:xlink="http://www.w3.org/1999/xlink" content-type="dwc:institutional_code" xlink:type="simple">BYUC</named-content>).</p></tp:treatment-sec><tp:treatment-sec sec-type="Paratypes" id="SECID0EVVAE"><title>Paratypes.</title><p>Same data as holotype (4 females, <named-content xmlns:xlink="http://www.w3.org/1999/xlink" content-type="dwc:institutional_code" xlink:type="simple">BYUC</named-content>; 1 female, <named-content xmlns:xlink="http://www.w3.org/1999/xlink" content-type="dwc:institutional_code" xlink:type="simple">QCAZ</named-content>; 1 male, 1 female, <abbrev xmlns:xlink="http://www.w3.org/1999/xlink" content-type="institution" xlink:title="Travancore Insect Collection, Kerala Agricultural University" id="ABBRID0ELWAE" xlink:type="simple">TIC</abbrev>); same data as holotype, except 28 FEB 1987 (1 male, <named-content xmlns:xlink="http://www.w3.org/1999/xlink" content-type="dwc:institutional_code" xlink:type="simple">BYUC</named-content>); “Ecuador, GuayasProv. \ SanAntonio, sealevel \ 3 km.S. Manglaralto \ 14 Feb 1987 \ K. A. Johnson colr.” [<named-content xmlns:xlink="http://www.w3.org/1999/xlink" content-type="dwc:verbatimCoordinates" xlink:type="simple"><named-content content-type="geo-json" specific-use="{&#34;type&#34;:&#34;Point&#34;,&#34;coordinates&#34;:[-79.533333,-1.783333]}" id="NCID0E2WAE" xlink:type="simple">1°47'S, 79°32'W</named-content></named-content>, coordinates estimated, not included on label] (1 male, <named-content xmlns:xlink="http://www.w3.org/1999/xlink" content-type="dwc:institutional_code" xlink:type="simple">QCAZ</named-content>).</p></tp:treatment-sec><tp:treatment-sec sec-type="etymology" id="SECID0EIXAE"><title>Etymology.</title><p>The species epithet, <italic><tp:taxon-name><tp:taxon-name-part taxon-name-part-type="genus" reg="Prathapanius"/><tp:taxon-name-part taxon-name-part-type="species" reg="fortis">fortis</tp:taxon-name-part></tp:taxon-name></italic>, is Latin for strong, mighty, or powerful. It is in reference to the enormous front femora of the male.</p></tp:treatment-sec><tp:treatment-sec sec-type="comments" id="SECID0EYXAE"><title>Comments.</title><p>This species occurs in a seasonally dry forest, near sea level, near the Pacific coast of Ecuador (Fig. <xref ref-type="fig" rid="F7">7</xref>). Because of the climate, the region has low biodiversity but high levels of endemism (<xref ref-type="bibr" rid="B1">Borchsenius 1997</xref>).</p><fig id="F7" position="float" orientation="portrait"><object-id xmlns:xlink="http://www.w3.org/1999/xlink" content-type="doi" xlink:type="simple">10.3897/zookeys.968.54228.figure7</object-id><object-id xmlns:xlink="http://www.w3.org/1999/xlink" content-type="arpha" xlink:type="simple">09005FCE-7958-5C6A-A786-FD45C0E42EF8</object-id><label>Figure 7.</label><caption><p>Area in Ecuador, near type locality of <italic><tp:taxon-name><tp:taxon-name-part taxon-name-part-type="genus" reg="Prathapanius">Prathapanius</tp:taxon-name-part> <tp:taxon-name-part taxon-name-part-type="species" reg="fortis">fortis</tp:taxon-name-part></tp:taxon-name></italic> sp. nov. (photograph by R. Wills Flowers).</p></caption><graphic xmlns:xlink="http://www.w3.org/1999/xlink" xlink:href="zookeys-968-111-g007.jpg" position="float" orientation="portrait" xlink:type="simple" id="oo_453189.jpg"><uri content-type="original_file" xlink:type="simple">https://binary.pensoft.net/fig/453189</uri></graphic></fig><p>In addition to the remarkable modifications of the male front legs, the male genitalia are also extraordinary, with fin-like structures on both the median lobe and tegmen. Before the soft tissues were removed, the basal portion of the aedeagus was heavily surrounded by muscle tissue, somewhat similar to the condition found in the subfamilies <tp:taxon-name><tp:taxon-name-part taxon-name-part-type="subfamily">Eumolpinae</tp:taxon-name-part></tp:taxon-name> and <tp:taxon-name><tp:taxon-name-part taxon-name-part-type="subfamily">Cryptocephalinae</tp:taxon-name-part></tp:taxon-name>.</p></tp:treatment-sec><tp:treatment-sec><!--Section generated to contain objects referenced in tp:taxon-treatment.--><fig id="F1" position="float" orientation="portrait"><object-id xmlns:xlink="http://www.w3.org/1999/xlink" content-type="doi" xlink:type="simple">10.3897/zookeys.968.54228.figure1</object-id><object-id xmlns:xlink="http://www.w3.org/1999/xlink" content-type="arpha" xlink:type="simple">A535DAA4-B49B-53D1-97D2-9F7B2757266A</object-id><label>Figure 1.</label><caption><p><italic><tp:taxon-name><tp:taxon-name-part taxon-name-part-type="genus" reg="Prathapanius">Prathapanius</tp:taxon-name-part> <tp:taxon-name-part taxon-name-part-type="species" reg="fortis">fortis</tp:taxon-name-part></tp:taxon-name></italic> sp. nov., holotype. <bold>A</bold> Dorsal aspect <bold>B</bold> ventral aspect <bold>C</bold> lateral aspect <bold>D</bold> anterior aspect.</p></caption><graphic xmlns:xlink="http://www.w3.org/1999/xlink" xlink:href="zookeys-968-111-g001.jpg" position="float" orientation="portrait" xlink:type="simple" id="oo_453183.jpg"><uri content-type="original_file" xlink:type="simple">https://binary.pensoft.net/fig/453183</uri></graphic></fig><fig id="F2" position="float" orientation="portrait"><object-id xmlns:xlink="http://www.w3.org/1999/xlink" content-type="doi" xlink:type="simple">10.3897/zookeys.968.54228.figure2</object-id><object-id xmlns:xlink="http://www.w3.org/1999/xlink" content-type="arpha" xlink:type="simple">D4FBF7BB-0858-59F0-8092-C15109C443F2</object-id><label>Figure 2.</label><caption><p><italic><tp:taxon-name><tp:taxon-name-part taxon-name-part-type="genus" reg="Prathapanius">Prathapanius</tp:taxon-name-part> <tp:taxon-name-part taxon-name-part-type="species" reg="fortis">fortis</tp:taxon-name-part></tp:taxon-name></italic> sp. nov., holotype. <bold>A</bold> Anterior aspect, close up <bold>B</bold> epipleuron.</p></caption><graphic xmlns:xlink="http://www.w3.org/1999/xlink" xlink:href="zookeys-968-111-g002.jpg" position="float" orientation="portrait" xlink:type="simple" id="oo_453184.jpg"><uri content-type="original_file" xlink:type="simple">https://binary.pensoft.net/fig/453184</uri></graphic></fig><fig id="F3" position="float" orientation="portrait"><object-id xmlns:xlink="http://www.w3.org/1999/xlink" content-type="doi" xlink:type="simple">10.3897/zookeys.968.54228.figure3</object-id><object-id xmlns:xlink="http://www.w3.org/1999/xlink" content-type="arpha" xlink:type="simple">E6FC2588-E362-55D3-B795-F0A485CA9873</object-id><label>Figure 3.</label><caption><p><italic><tp:taxon-name><tp:taxon-name-part taxon-name-part-type="genus" reg="Prathapanius">Prathapanius</tp:taxon-name-part> <tp:taxon-name-part taxon-name-part-type="species" reg="fortis">fortis</tp:taxon-name-part></tp:taxon-name></italic> sp. nov. <bold>A</bold> Holotype, arrow pointing to spine on front trochanter <bold>B</bold> paratype, arrow pointing to spine on front trochanter <bold>C</bold> paratype, arrow pointing to protibial ridges.</p></caption><graphic xmlns:xlink="http://www.w3.org/1999/xlink" xlink:href="zookeys-968-111-g003.jpg" position="float" orientation="portrait" xlink:type="simple" id="oo_453185.jpg"><uri content-type="original_file" xlink:type="simple">https://binary.pensoft.net/fig/453185</uri></graphic></fig><fig id="F4" position="float" orientation="portrait"><object-id xmlns:xlink="http://www.w3.org/1999/xlink" content-type="doi" xlink:type="simple">10.3897/zookeys.968.54228.figure4</object-id><object-id xmlns:xlink="http://www.w3.org/1999/xlink" content-type="arpha" xlink:type="simple">0587A36D-DCA4-5040-8407-EEA8C802A938</object-id><label>Figure 4.</label><caption><p><italic><tp:taxon-name><tp:taxon-name-part taxon-name-part-type="genus" reg="Prathapanius">Prathapanius</tp:taxon-name-part> <tp:taxon-name-part taxon-name-part-type="species" reg="fortis">fortis</tp:taxon-name-part></tp:taxon-name></italic> sp. nov., paratypes. <bold>A</bold> Bifid claws <bold>B</bold> male, prothoracic leg and maxillary palpi <bold>C</bold> female, dorsal aspect <bold>D</bold> female, ventral aspect.</p></caption><graphic xmlns:xlink="http://www.w3.org/1999/xlink" xlink:href="zookeys-968-111-g004.jpg" position="float" orientation="portrait" xlink:type="simple" id="oo_453186.jpg"><uri content-type="original_file" xlink:type="simple">https://binary.pensoft.net/fig/453186</uri></graphic></fig><fig id="F5" position="float" orientation="portrait"><object-id xmlns:xlink="http://www.w3.org/1999/xlink" content-type="doi" xlink:type="simple">10.3897/zookeys.968.54228.figure5</object-id><object-id xmlns:xlink="http://www.w3.org/1999/xlink" content-type="arpha" xlink:type="simple">8CBE6D73-8622-5189-891F-7F0B9E16D2F0</object-id><label>Figure 5.</label><caption><p><italic><tp:taxon-name><tp:taxon-name-part taxon-name-part-type="genus" reg="Prathapanius">Prathapanius</tp:taxon-name-part> <tp:taxon-name-part taxon-name-part-type="species" reg="fortis">fortis</tp:taxon-name-part></tp:taxon-name></italic> sp. nov., paratype. <bold>A</bold> Median lobe of aedeagus, lateral aspect <bold>B</bold> median lobe of aedeagus, dorsal aspect <bold>C</bold> median lobe of aedeagus, ventral aspect <bold>D</bold> tegmen, dorsal aspect <bold>E</bold> tegmen, lateral aspect, <bold>x</bold> = ventral carina on either side of depression, <bold>y</bold> = fin-like structure.</p></caption><graphic xmlns:xlink="http://www.w3.org/1999/xlink" xlink:href="zookeys-968-111-g005.jpg" position="float" orientation="portrait" xlink:type="simple" id="oo_453187.jpg"><uri content-type="original_file" xlink:type="simple">https://binary.pensoft.net/fig/453187</uri></graphic></fig><fig id="F6" position="float" orientation="portrait"><object-id xmlns:xlink="http://www.w3.org/1999/xlink" content-type="doi" xlink:type="simple">10.3897/zookeys.968.54228.figure6</object-id><object-id xmlns:xlink="http://www.w3.org/1999/xlink" content-type="arpha" xlink:type="simple">8C035DD9-7174-59FE-B0B3-C7C6C02F39BA</object-id><label>Figure 6.</label><caption><p><italic><tp:taxon-name><tp:taxon-name-part taxon-name-part-type="genus" reg="Prathapanius">Prathapanius</tp:taxon-name-part> <tp:taxon-name-part taxon-name-part-type="species" reg="fortis">fortis</tp:taxon-name-part></tp:taxon-name></italic> sp. nov., paratype. <bold>A</bold> Female genitalia <bold>B</bold> spermatheca <bold>C</bold> vaginal palpi <bold>D</bold> tignum <bold>E</bold> bursa copulatrix <bold>F</bold> fifth female ventrite.</p></caption><graphic xmlns:xlink="http://www.w3.org/1999/xlink" xlink:href="zookeys-968-111-g006.jpg" position="float" orientation="portrait" xlink:type="simple" id="oo_453188.jpg"><uri content-type="original_file" xlink:type="simple">https://binary.pensoft.net/fig/453188</uri></graphic></fig></tp:treatment-sec><ref-list><ref id="B1"><mixed-citation xmlns:xlink="http://www.w3.org/1999/xlink" xlink:type="simple"><person-group><name name-style="western"><surname>Borchsenius</surname><given-names>F</given-names></name></person-group> (<year>1997</year>) <article-title>Patterns of plant species endemism in Ecuador.</article-title><source>Biodiversity and Conservation</source><volume>6</volume>: <fpage>379</fpage>–<lpage>399</lpage>. <ext-link xlink:type="simple" ext-link-type="doi" xlink:href="10.1023/A:1018312724137">https://doi.org/10.1023/A:1018312724137</ext-link></mixed-citation></ref></ref-list></tp:taxon-treatment>
